# Supplementary material for: The sucrose synthase gene family in blueberry (Vaccinium darrowii): functional insights into the role of VdSUS4 in salt stress tolerance
Source: Front Plant Sci. 2025 Jun 2;16:1581182. doi: 10.3389/fpls.2025.1581182 (PMC12171176; doi:10.3389/fpls.2025.1581182)
Supplement: Supplementary file 6 [file Table1.xlsx]

## Sheet: Sheet1
Table S1 Protein sequences of various species.
	ID	Proteins
Vaccinium darrowii	VdSUS1	MAGNDWINSYLEAILDVGPGIDDAKSSLLLRERGRFSPTRYFVEQVIGFDETDLYRSWVKAASTRSPQERNTRLENMCWRIWNLARQKKQLEEKEAQRMTKRRVERERGRREATADMSEDLSEGEKGDTVSDLSAHGESHRGRLPRISSVETMEAWVSQQKGKKLYIVLISLHGLIRGENMELGRDSDTGGQVKYVVELARALGSMPGVYRVDLLTRQVSSPDVDWSYGEPTEMLPPRNSDGLMDEMGESSGAYIVRIPFGPRNKYLPKESLWPYIPEFVDGALNHILQMSKVFGEQIGRGHPVWPVAIHGHYADAGDAAALLSGALNVPMLFTGHSLGRDKLEQLLRQGRLSKEEINMTYKIMRRIEAEELALDASEIVITSTRQEIEEQWRLYDGFD…
	VdSUS2	MASGILLQKSNNATADGLSDALRQSRYHMKRCFARFIEMGKRLMKPHQIMEETEKAIEDKAERAKVFEGLLGSIMGSTQEAAVTPPYVALAVRRNPGLWEFFKVNADDLAVDAITAKDYLKIKEMIYNENWANDENALEVDFGAFDFSTPRLTLSSCIGNGVDLISKFVASKTGGDLEHAKSLLDYLLALDHHGENLMINETLNTVAKLQTALIVADVYISALPKDTPYQNFEQKLKEWGFEKGWGDNAERVKETMGILSEILQAPDHIKTELFFKRLPNLFKIVIFSVHGYFGQSDVLGLPDTGGQVVYILDQVKALEEELLLRIKQQGLSVKPQILVVTRLIPDARGTKCNQEIEPVLNTTHSHILRVPFSTDRGVLRQWVSRFDIYPYLERFTQAN…
	VdSUS3	MKRCFAKYIEKGKRLMKLHHLMGEMEIVIDDKAEREQVLSGLLGYILCTTQEAAVIPPYVAFAIRPNPGFWEFVKVNSADLSVDGITATDYLKFKEMIVDENWARDENALEVDFGAIDSSMPHLTLSSSIGNGLSFVSKFLTSNLSGGSGSRGAQLLVDYLLSLTHHGEKLMINETLNTASKLQTALIVAEVALSTLPKDKRYRDFEHRFKQWGFEKGWGDTAERVKETMRSLSEIFQAPDPFNVDKFFGRIPTVFNVVLFSVHGYFGQADVLGLPDTGGQVVYVLDQVVALEEELLTRIKEQGLNMKPQILVVTRLIPDAKGTKCNVELEPIAKTKHSNILRVPFKTENGVLQQWVSRFDIYPYLERFTQDAAEKILEYMEDKPDLIIGNYTDGNLVA…
	VdSUS4	MSGHYLTRVHSLRERLDENLSAHRNEILLLLSKIEKHGKGILKPHQIEAEFESLTKDAQQKLHDGAFGEFLKSTQEAIVLPPWVAFAVRLRPGVWEYIRVNLNAVVVEELSVPQYLHFKEELVDGPLNGNFVLELDFEPFTASVPRPTLSKSIGNGVEFLNRHLSAKMFHDKESMFPLLDFLKAHNYKEKTMMVNDRIQNLNALQFVLRKAEEYLLTLPLETPFATFEHKFQEIGLERGWGDTAERVLEMILMLLELLEAPDPCTLEKFLGRIPMVFNVVILSPHGYFAQENVLGYPDTGGQVVYILDQVPAMEKEMLRRIKQQGLDIIPRILIVTRLLPDAVGTTCNQRLEKVYGAEHSHILRVPFRTEKGIVRKWISRFEVWPYMETFTEDVAHEIV…
	VdSUS5	MATVKLARIPSMRERVEDTLSDHRNELVSLLSRYVAQGKGILQPHHLIDELDKVIRNDNAHLTLCDGPFGEVLKSTQEAIVLPPFVAIAVRPRPGVWEYVRVNVHELSVEQLSVSEYLQFKEQLVDEHVSNNYVLELDLEPFNASFPRPTRSSSIGNGVQFLNRHLSSIMFRSKDSLEPLLDFLRAHKYKGHAMMLNDRIYSIPRLQSALTMAESYLSKLPKDTPYSELEHDLQVMGFERGWGDTTGRVLEMMHLLMDILQAPAPSSLEVFLGRIPMVFNVVILSVHGYFGQANVLGLPDTGGQIVYILDQVRALENEMLMKIKQQGLDVTPRILVVTRLIPDANGTSCNQRLERISGTEHAHILRIPFRTEKGVLRKWISRFDVWPYLETFAEDAASE…
	VdSUS6	MAGNEWINGYLEAILDAGSKSSKSSSSSNNNNNNVWAKNISGSSIRQTIEETKLQMNQGFDTGNIGEDDHKDKEGNHQKLFSPIKYFVEEVVNSFDETDLHRTWIKVIATRNTRERSNRLENMCWRIWHLARKKKQIAWDDAQSLAKRRIEIEKGRNDAAEDLSELSEGEKEKSDANQAESPPDNIPRINSDMQIWSDDDKPRHLYIVLISLHGLVRGENMELGRDSDTGGQVKYVVELARALANMNGVYRVDLLTRQITSSEVDCSYGEPIEMLSCPPDGTGSCGAYIIRIPCGPRNKYIQKESLWPYIPEFVDGALSHIVNMARVLGEEVDGGKATWPYVIHGHYADAGEVAAHLSGALNVPMVLTGHSLGRNKFEQLLKQGTLSREDINSMYKIMR…
	VdSUS7	MATPKLARIPSMRERVEDTLSAHRNELVALLSRYVAQGKGILQPHHLIDELDKVIGDDKAHLTLSDGPFGEILKSAQEAIVLPPFVAIAVRPRPGVWEYVRVNVHELSVEQLSVSEYLHFKEQLVDEHINDNFVLELDLEPFNASFPRPTRSSSIGNGVQFLNRHLSSIMFRSKDSLEPLLDFLRAYKHKGQAMMLNDRIYSIPRLQSALTKAEGYLSKLPEDTPYSELEHDLQVMGFERGWGDTTGRVLEMMHLLMDILQAPDPSALETFLGRIPMVFNVVILSIHGYFGQANVLGLPDTGGQIVYILDQVRALEKEMLMKIKQQGLDVTPRILIVTRLIPDAKGTSCNQRLERLTGTEHAHILRVPFRTKNGVLRKWISRFDVWPYLETFAEDAASE…
Arabidopsis thaliana	AtSUS1	MANAERMITRVHSQRERLNETLVSERNEVLALLSRVEAKGKGILQQNQIIAEFEALPEQTRKKLEGGPFFDLLKSTQEAIVLPPWVALAVRPRPGVWEYLRVNLHALVVEELQPAEFLHFKEELVDGVKNGNFTLELDFEPFNASIPRPTLHKYIGNGVDFLNRHLSAKLFHDKESLLPLLKFLRLHSHQGKNLMLSEKIQNLNTLQHTLRKAEEYLAELKSETLYEEFEAKFEEIGLERGWGDNAERVLDMIRLLLDLLEAPDPCTLETFLGRVPMVFNVVILSPHGYFAQDNVLGYPDTGGQVVYILDQVRALEIEMLQRIKQQGLNIKPRILILTRLLPDAVGTTCGERLERVYDSEYCDILRVPFRTEKGIVRKWISRFEVWPYLETYTEDAAVE…
	AtSUS2	MPTGRFETMREWVYDAISAQRNELLSLFSRYVAQGKGILQSHQLIDEFLKTVKVDGTLEDLNKSPFMKVLQSAEEAIVLPPFVALAIRPRPGVREYVRVNVYELSVDHLTVSEYLRFKEELVNGHANGDYLLELDFEPFNATLPRPTRSSSIGNGVQFLNRHLSSIMFRNKESMEPLLEFLRTHKHDGRPMMLNDRIQNIPILQGALARAEEFLSKLPLATPYSEFEFELQGMGFERGWGDTAQKVSEMVHLLLDILQAPDPSVLETFLGRIPMVFNVVILSPHGYFGQANVLGLPDTGGQVVYILDQVRALENEMLLRIQKQGLEVIPKILIVTRLLPEAKGTTCNQRLERVSGTEHAHILRIPFRTEKGILRKWISRFDVWPYLETFAEDASNEISA…
	AtSUS3	MANPKLTRVLSTRDRVQDTLSAHRNELVALLSRYVDQGKGILQPHNLIDELESVIGDDETKKSLSDGPFGEILKSAMEAIVVPPFVALAVRPRPGVWEYVRVNVFELSVEQLTVSEYLRFKEELVDGPNSDPFCLELDFEPFNANVPRPSRSSSIGNGVQFLNRHLSSVMFRNKDCLEPLLDFLRVHKYKGHPLMLNDRIQSISRLQIQLSKAEDHISKLSQETPFSEFEYALQGMGFEKGWGDTAGRVLEMMHLLSDILQAPDPSSLEKFLGMVPMVFNVVILSPHGYFGQANVLGLPDTGGQVVYILDQVRALETEMLLRIKRQGLDISPSILIVTRLIPDAKGTTCNQRLERVSGTEHTHILRVPFRSEKGILRKWISRFDVWPYLENYAQDAASE…
	AtSUS4	MANAERVITRVHSQRERLDATLVAQKNEVFALLSRVEAKGKGILQHHQIIAEFEAMPLETQKKLKGGAFFEFLRSAQEAIVLPPFVALAVRPRPGVWEYVRVNLHDLVVEELQASEYLQFKEELVDGIKNGNFTLELDFEPFNAAFPRPTLNKYIGDGVEFLNRHLSAKLFHDKESLHPLLKFLRLHSHEGKTLMLNNRIQNLNTLQHNLRKAEEYLMELKPETLYSEFEHKFQEIGLERGWGDTAERVLNMIRLLLDLLEAPDPCTLENFLGRIPMVFNVVILSPHGYFAQDNVLGYPDTGGQVVYILDQVRALETEMLQRIKQQGLNITPRILIITRLLPDAAGTTCGQRLEKVYGSQYCDILRVPFRTEKGIVRKWISRFEVWPYLETFTEDVAAE…
	AtSUS5	MEMTSGSLGNGIPEAMGQNRGNIKRCLEKYIENGRRVMKLNELMDEMEIVINDVTQRRRVMEGDLGKILCFTQEAVVIPPNVAFAVRGTPGNWQYVKVNSSNLSVEALSSTQYLKLKEFLFDENWANDENALEVDFGALDFTLPWLSLSSSIGNGLSFVSSKLGGRLNDNPQSLVDYLLSLEHQGEKLMMNETLNTARKLEMSLILADVFLSELPKDTPFQAFELRFKECGFEKGWGESAGRVKETMRILSEILQAPDPQNIDRFFARVPRIFNVVIFSVHGYFGQTDVLGLPDTGGQVVYILDQVKALEDELLQRINSQGLNFKPQILVVTRLIPDAKKTKCNQELEPIFGTKYSNILRIPFVTENGILRRWVSRFDIYPYLERFTKDATTKILDILE…
	AtSUS6	MSSSSQAMLQKSDSIAEKMPDALKQSRYHMKRCFASFVGGGKKLMKREHLMNEIEKCIEDSRERSKILEGLFGYILTCTQEAAVVPPFVALAARPNPGFWEYVKVNSGDLTVDEITATDYLKLKESVFDESWSKDENALEIDFGAIDFTSPRLSLSSSIGKGADYISKFISSKLGGKSDKLEPLLNYLLRLNHHGENLMINDDLNTVAKLQKSLMLAVIVVSTYSKHTPYETFAQRLKEMGFEKGWGDTAERVKETMIILSEVLEAPDNGKLDLLFSRLPTVFNVVIFSVHGYFGQQDVLGLPDTGGQVVYILDQVRALEEELLIRINQQGLGFKPQILVVTRLIPEARGTKCDQELEAIEGTKHSHILRVPFVTNKGVLRQWVSRFDIYPYLERFTQD…
Oryza sativa	OsSUS1	MGEAAGDRVLSRLHSVRERIGDSLSAHPNELVAVFTRLVNLGKGMLQAHQIIAEYNNAISEADREKLKDGAFEDVLRSAQEGIVISPWVALAIRPRPGVWEYVRVNVSELAVELLTVPEYLQFKEQLVEEGTNNNFVLELDFEPFNASFPRPSLSKSIGNGVQFLNRHLSSKLFHDKESMYPLLNFLRAHNYKGMTMMLNDRIRSLSALQGALRKAEEHLSGLSADTPYSEFHHRFQELGLEKGWGDCAKRSQETIHLLLDLLEAPDPSTLEKFLGTIPMVFNVVIMSPHGYFAQANVLGYPDTGGQVVYILDQVRAMENEMLLRIKQQGLNITPRILIVTRLLPDATGTTCGQRLEKVLGTEHTHILRVPFRTENGIVRKWISRFEVWPYLETFTDDV…
	OsSUS2	MAAKLARLHSLRERLGATFSSHPNELIALFSRYVNQGKGMLQRHQLLAEFDALIEADKEKYAPFEDILRAAQEAIVLPPWVALAIRPRPGVWDYIRVNVSELAVEELSVSEYLAFKEQLVDGHTNSNFVLELDFEPFNASFPRPSMSKSIGNGVQFLNRHLSSKLFQDKESLYPLLNFLKAHNHKGTTMMLNDRIQSLRGLQSSLRKAEEYLMGIPQDTPYSEFNHRFQELGLEKGWGDCAKRVLDTIHLLLDLLEAPDPANLEKFLGTIPMMFNVVILSPHGYFAQSNVLGYPDTGGQVVYILDQVRALENEMLLRIKQQGLDITPKILIVTRLLPDAVGTTCGQRVEKVIGTEHTDILRVPFRSENGILRKWISRFDVWPFLETYTEDVANEIMREM…
	OsSUS3	MGETTGERALTRLHSMRERIGDSLSAHTNELVAVFSRLVNQGKGMLQPHQIIAEYNAAIPEGEREKLKDSALEDVLRGAQEAIVIPPWIALAIRPRPGVWEYLRINVSQLGVEELSVPEYLQFKEQLVDGSTQNNFVLELDFEPFNASFPRPSLSKSIGNGVQFLNRHLSSKLFHDKESMYPLLNFLRAHNYKGMTMMLNDRIRSLDALQGALRKAEKHLAGITADTPYSEFHHRFQELGLEKGWGDCAQRVRETIHLLLDLLEAPEPSALEKFLGTIPMVFNVVILSPHGYFAQANVLGYPDTGGQVVYILDQVRAMENEMLLRIKQQGLNITPRILIVTRLLPDAHGTTCGQRLEKVLGTEHTHILRVPFRTENGTVRKWISRFEVWPYLETYTDDV…
	OsSUS4	MSGPKLDRTPSIRDRVEDTLHAHRNELVALLSKYVSQGKGILQPHHILDALDEVQSSGGRALVEGPFLDVLRSAQEAIVLPPFVAIAVRPRPGVWEYVRVNVHELSVEQLTVSEYLRFKEELVDGQYNDPYILELDFEPFNASVPRPNRSSSIGNGVQFLNRHLSSIMFRNKDCLEPLLDFLRGHRHKGHVMMLNDRIQSLGRLQSVLTKAEEHLSKLPADTPYSQFAYKFQEWGLEKGWGDTAGYVLEMIHLLLDVLQAPDPSTLETFLGRIPMIFNVVVVSPHGYFGQANVLGLPDTGGQIVYILDQVRALENEMVLRLKKQGLDFTPKILIVTRLIPEAKGTSCNQRLERISGTQHTYILRVPFRNENGILRKWISRFDVWPYLEKFAEDAAGEIA…
	OsSUS5	MASKLSFKRMDSIAETMPDALRQSRYQMKRCFQRYVSKGKRLLKNQQLMEELEKSLDDKVEKEKLVEGFLGYIICSTQEAVVLPPFVAFAVRMNPGIWEYVKVHSDDLSVEGITPSEYLKFKETLYDEKWAKDDNSLEVDFGALDLSTPHLTLPSSIGNGLQFVSKFMSSKLGGKPESMKPLLDYLLTLNYRGEKLMINDTIDTVSKLQTALLLAEVFVSGLPKYTPYLKFEQRFQEWGLERGWGDTAERCKETLNCLSEVLQAPDPTNMEKFFSRVPSIFNIVIFSIHGYFGQEKVLGLPDTGGQVVYILDQVRAMEEELLQRIKQQGLHVTPKILVLTRLIPDAKGTKCNVELEPVENTKYSHILRVPFKTEDGKDLRQWVSRFDIYPYLERYAQDS…
	OsSUS6	MAVGLRRSDSIADMMPEALRQSRYQMKRCFQRYVSQGKRLMKRQQLLDELDKSVDDKADKDQLLQGFLGYVISSTQEAAVLPPFVAFAVRMNPGIWEFVKVHSANLSVEQMTPSDYLKNKEALVDDKWGAYDDDSQLEVDFGALDLSTPHLTLPSSIGKGAHLVSRFMSSKLTDNKKPLLDYLLALSHRGDKLMINDILDTVDKLQTALLLAEVYVAGLHPDTNYSEFEQKFQEWGLEKGWGDTAETCKETLSSLSEVLQAPDPINMEKFFSTVPCVFTVVIFSIHGYFGQEKVLGMPDTGGQVVYILDQVRALEDELLQRIKQQGLNATPKILVLTRLIPEAKGTKCNVELEPIENTKHSNILRVPFKTEDGKVLPQWVSRFDIYPYLERYAQDSSVK…
	OsSUS7	MASKLSFKRMDSIAETMPDALRQSRYQMKRCFQRYVSKGKRLLKNQQLMEELEKSLDDKVENEKLVEGFLGYIICSTQEAVVLPPFVAFAVRMNPGIWEYVKVHSDDLSVEGITPSEYLKFKETLYDEKWAKDDNSLEVDFGALDLSTPHLTLPSSIGNGLQFVSKFMSSKLGGKPESMKPLLDYLLTLNYRGEKLMINDTIDTVSKLQTALLLAEVFVSGLPKYTPYLKFEQRFQEWGLEKGWGDTAERCKETLNCLSEVLQAPDPTNMEKFFSRVPSIFNIVIFSIHGYFGQEKVLGLPDTGGQVVYILDQVRAMEEELLQRIKQQGLHVTPKILVLTRLIPDAKGTKCNVELEPVENTKYSHILRVPFKTEDGKDLRQWVSRFDIYPYLERYAQNS…
Zea mays	ZmSUS1	MAAKLTRLHSLRERLGATFSSHPNELIALFSRYVHQGKGMLQRHQLLAEFDALFDSDKEKYAPFEDILRAAQEAIVLPPWVALAIRPRPGVWDYIRVNVSELAVEELSVSEYLAFKEQLVDGQSNSNFVLELDFEPFNASFPRPSMSKSIGNGVQFLNRHLSSKLFQDKESLYPLLNFLKAHNYKGTTMMLNDRIQSLRGLQSSLRKAEEYLLSVPQDTPYSEFNHRFQELGLEKGWGDTAKRVLDTLHLLLDLLEAPDPANLEKFLGTIPMMFNVVILSPHGYFAQSNVLGYPDTGGQVVYILDQVRALENEMLLRIKQQGLDITPKILIVTRLLPDAAGTTCGQRLEKVIGTEHTDIIRVPFRNENGILRKWISRFDVWPYLETYTEDVSSEIMKEM…
	ZmSUS2	MGEGAGDRVLSRLHSVRERIGDSLSAHPNELVAVFTRLKNLGKGMLQPHQIIAEYNNAIPEAEREKLKDGAFEDVLRAAQEAIVIPPWVALAIRPRPGVWEYVRVNVSELAVEELRVPEYLQFKEQLVEEGPNNNFVLELDFEPFNASFPRPSLSKSIGNGVQFLNRHLSSKLFHDKESMYPLLNFLRAHNYKGMTMMLNDRIRSLSALQGALRKAEEHLSTLQADTPYSEFHHRFQELGLEKGWGDCAKRAQETIHLLLDLLEAPDPSTLEKFLGTIPMVFNVVILSPHGYFAQANVLGYPDTGGQVVYILDQVRAMENEMLLRIKQCGLDITPKILIVTRLLPDATGTTCGQRLEKVLGTEHCHILRVPFRTENGIVRKWISRFEVWPYLETYTDDV…
	ZmSUS3	MLQRHQLLAEFDALFDSDKEKYAPFEDILRAAQEAIVLPPWVALAIRPRPGVWDYIRVNVSELAVEELSVSEYLAFKEQLVDGQSNSNFVLELDFEPFNASFPRPSMSKSIGNGVQFLNRHLSSKLFQDKESLYPLLNFLKAHNYKGTTMMLNDRIQSLRGLQSSLRKAEEYLLSVPQDTPYSEFNHRFQELGLEKGWGDTAKRVLDTLHLLLDLLEAPDPANLEKFLGTIPMMFNVVILSPHGYFAQSNVLGYPDTGGQVVYILDQVRALENEMLLRIKQQGLDITPKILIVTRLLPDAAGTTCGQRLEKVIGTEHTDIIRVPFRNENGILRKWISRFDVWPYLETYTEDVSSEIMKEMQAKPDLIIGNYSDGNLVATLLAHKLGVTQCTIAHALEKT…
Solanum lycopersicum	SlSUS1	MAERVLTRVHRLRERVDATLCAHRNEILLFLSRIESHGKGILKPHELLAEFDAIRQDDKDKLNEHAFEELLKSTQEAIVLPPWVALAIRLRPGVWEYVRVNVNALVVEELSVPEYLQFKEELVDGASNGNFVLELDFEPFTASFPKPTLTKSIGNGVEFLNRHLSAKMFHDKESMAPLLEFLRAHHYKGKTMMLNDRIHNSNTLQNVLRKAEEYLIMLPPETPFFEFEHKFQEIGLEKGWGDTAERVLEMVCMLLDLLEAPDSCTLEKFLGRIPMVFNVVILSPHGYFAQENVLGYPDTGGQVVYILDQVPALEREMLKRIKEQGLDIIPRILIVTRLLPDAVGTTCGQRLEKVYGTEHSHILRVPFGTEKGIVRKWISRFEVWPYMETFIEDVAKEIS…
	SlSUS2	MAQRVLTRVHSLRERLDATLDAHRNEILLFLSRIESHGKGILKPHQLLAEFESIQKEDKDKLNDHAFEEVLKSTQEAIVLPPWVALAIRLRPGVWEYVRVNVNALSVEELTVPEFLQFKEELVNGTSSDNFVLELDFEPFTASFPKPTLTKSIGNGVEFLNRHLSAKMFHDKESMTPLLEFLRVHHYNGKSMMLNDRIQNLYTLQKVLRKAEEYLTTLSPETSYSSFEHKFQEIGLERGWGDTAERVLEMICMLLDLLEAPDSCTLEKFLSRIPMVFNVVIPSPHGYFAQENVLGYPDTGGQVVYILDQVPALEREMLKRIKEQGLDIKPRILIVTRLLPDAVGTTCGQRLEKVFGTEHSHILRVPFRTEKGIVRKWISRFEVWPYMETFIEDVGKEIT…
	SlSUS3	MAQRVLTRVHSLRERLDATLDAHRNEILLFLSRIESHGKGILKPHQLLAEFESIQKEDKDKLNDHAFEEVLKSTQEAIVLPPWVALAIRLRPGVWEYVRVNVNALSVEELTVPEFLQFKEELVNGTSSDNFVLELDFEPFTASFPKPTLTKSIGNGVEFLNRHLSAKMFHDKESMTPLLEFLRVHHYNGKSMMLNDRIQNLYTLQKVLRKAEEYLTTLSPETSYSSFEHKFQEIGLERGWGDTAERVLEMICMLLDLLEAPDSCTLEKFLSRIPMVFNVVILSPHGYFAQENVLGYPDTGGQVVYILDQVPALEREMLKRIKEQGLDIKPRILIVTRLLPDAVGTTCGQRLEKVFGTEHSHILRVPFRTEKGIVRKWISRFEVWPYMETFIEDVGKEIT…
	SlSUS4	MSNPKLSRIPSMRERVEDTLSAHRNQLVALLSRYVAQGKGILQPHHLIDELNNAVCDDTACEKLKEGPFCEILKSTQEAIVLPPFVAIAVRPRPGVWEYVRVNVYDLSVEQLTVPEYLRFKEELVDGEDHNHLFVLELDFEPFNASVPRPSRSSSIGNGVQFLNRHLSSNMFRSNESLDPLLDFLRGHNHKGNVLMLNERIQRISRLESSLNKADDYLSKLPPDTPYTDFEYALQEMGFEKGWGDTANRVLETMHLLSDILQAPDPSTLETFLGRLPMVFNVVILSPHGYFGQANVLGLPDTGGQVVYILDQVRALEAEMLLRIKQQGLNFKPRILVVTRLIPDAKGTTCNQRLERISGTEYSHILRVPFRTENGILHKWISRFDVWPYLEKFTEDVAG…
Triticum aestivum	TaSUS1	MAAKLTRLHSLRERLGATFSSHPNELIALFSRYVHQGKGMLQRHQLLAEFDALFESDKEKYAPFEDILRAAQEAIVLPPWVALAIRPRPGVWDYIRVNVSELAVEELTVSEYLAFKEQLVDEHASSKFVLELDFEPFNASFPRPSMSNSIGKRVQFLNRHLSSQLFQDKESLYPLLNFLKAHYYKGTTMMLNDRIQSLRGLQSALRKAEEYLVSIPEDTPSSEFNHRFQELGLEKGWGDTAKRVHDTIHLLLDLLEAPDPASLEKFLGTIPMMFNVVILSPHGYFAQSNVLGYPDTGGQVVYILDQVRALENEMLLRIKQQGLDITPKILIVTRLLPDAVGTTCGQRLEKVIGTEHTDILRVPFRTDNGILRKWISRFDVWPYLETYTEDVANELMREM…
	TaSUS2	MGETAGGRALSRIHSVRERIGDSLSAHTNELVAVFSRLVNQGKGMLQPHQITAEYNAAIPEAEREKLKDTAFEDLLRGAQEAIVIPPWVALAIRPRPGVWEYVRVNVSELGVEELNVLNYLQFKEQLANGSIDNNFVLELDFEPFNASFPRPSLSKSIGNGVQFLNRHLSSKLFHDKESMYPLLNFLRAHNYKGMTMMLNDRIRSLGTLQGALRKAETHLSGLPADTPYSEFHHRFQELGLEKGWGDCAQRASETIHLLLDLLEAPDPSSLEKFLGTIPMVFNVVILSPHGYFAQANVLGYPDTGGQVVYILDQVRAMENEMLLRIKQQGLDITPKILIVTRLLPDAHGTTCGQRLEKVLGTEHTHILRVPFKTEDGIVRKWISRFEVWPYLEAYTDDV…
Beta vulgaris	BvSUS1	MAPKLTRIPSMRERVEDTLSVHRNELVSLLSKYVAQGKCLLQPHHLIDGLESVIGEDKGKQILSDGPFSEVLRSAQEAIVVPPFVAIAVRPRPGVWEYVRVNVSELNVEQLTVSEYLHFKEELVDGKADDHYVLELDFEPFNESVPRPTRSSSIGNGVQFLNRHLSSSMFRNKDCLEPLLDFLRVHKHKGVVMMLNDRIQTIQRLQSALSKAEDYLIKLPADTPYSEFEFVIQGMGFERGWGDTAERVLEMMHLLLDILQAPDPSTLETFLGRLPMVFNVVILSVHGYFGQAHVLGLPDTGGQIVYILDQVRSLEHEMLQRIKKQGLDVTPRILIVSRLIPDAKGTTCNQRMEKVSGTEHASILRVPFRSEKGILRKWISRFDVWPYLENFTEDAAGEI…
	BvSUS2	MASRLTRVPSLKERLDETLTAQRNEIISFLSKIASHGKGILQPHEVLSEFEAVADKHKLADGPFGEVLRHTQETIVLPPWITLAVRPRPGIWEYIRVNVDALAVEELTPSQFLHVKEELVDGSTNGNFVLELDFEPFTASFPRPTLSKSIGNGVEFLNRHLSAKMFHDKESMRPLLDFLRMHHYKGKTIMLNDRIQNLDSLQAVLRKAEEFLTTIPADTPYSEFDHKFQEIGLERGWGDNAERVMDMIQLLLDLLEAPDSCTLEKFLGRIPMVFNVVILTPHGYFAQANVLGYPDTGGQVVYILDQVRALEHEMLLRIKQQGLDIIPRILIVSRLLPDAVGTTCGQRLEKVFGTEHSHILRVPFRTEKGIVRRWISRFEVWPYLETYTEDVANEIAGEL…
