# Supplementary material for: The sucrose synthase gene family in blueberry (Vaccinium darrowii): functional insights into the role of VdSUS4 in salt stress tolerance
Source: Front Plant Sci. 2025 Jun 2;16:1581182. doi: 10.3389/fpls.2025.1581182 (PMC12171176; doi:10.3389/fpls.2025.1581182)
Supplement: Supplementary file 7 [file Table2.xlsx]

## Sheet: Sheet1
Table S2 Collinearity analysis of gene number statistics between species
Species Gene ID	Arabidopsis thaliana	Oryza sativa	Vitis vinifera
VdSUS1	√(2)	√(3)	√(1)
VdSUS2	\	\	\
VdSUS3	√(1)	√(1)	√(2)
VdSUS4	√(1)	\	√(1)
VdSUS5	\	\	\
VdSUS6	√(1)	\	√(1)
VdSUS7	\	\	\
SUM	5	4	5
Note:√represent gene duplication events, \ represent no gene duplication events
