# Supplementary material for: The sucrose synthase gene family in blueberry (Vaccinium darrowii): functional insights into the role of VdSUS4 in salt stress tolerance
Source: Front Plant Sci. 2025 Jun 2;16:1581182. doi: 10.3389/fpls.2025.1581182 (PMC12171176; doi:10.3389/fpls.2025.1581182)
Supplement: Supplementary file 8 [file Table3.xlsx]

## Sheet: Sheet1
Table S3 Primers for RT-PCR
VdSUS1	qSUS1-F	AATTCCAGCATTGGCATCTC
	qSUS1-R	CCCCACTTTCTCCGACAAAA
VdSUS2	qSUS2-F	CTTCGTTTCATCCTGCCATT
	qSUS2-R	CAAGCCTTGCCATTGAGAAT
VdSUS3	qSUS3-F	GATAGGCCTGGGCAGTATGA
	qSUS3-R	CCGGGAGCAGCAATATTAAA
VdSUS4	qSUS4-F	GCAGGGTCAGTTTAGGTGGA
	qSUS4-R	TCATAGAAAGCCGGTTGGAC
VdSUS5	qSUS5-F	TCCAGGCCTATACCGAGTTG
	qSUS5-R	ATGTAGGGCGGTAAGCCTCT
VdSUS6	qSUS6-F	TTTGTGGATGGGGCTCTTAG
	qSUS6-R	GCTGCTACCTCTCCTGCATC
VdSUS7	qSUS7-F	GGTCAATTCCGATGGATGTC
	qSUS7-R	ACCACTGTTAGCCCAAATGC
VdTub2 (Vda09G008900.1)	qVdTub2-F	GTGCAGGAAAGCACGTACCA
	qVdTub2-R	GTTGCTCTGGGTGGAAGAGC
AtACTIN2 (AT3G18780)	qAtACTIN2-F	ACTCTCCCGCTATGTATGTCGCC
	qAtACTIN2-R	ATTTCCCGCTCTGCTGTTGTGGT
